# Supplementary material for: As a biomarker for gastric cancer, circPTPN22 regulates the progression of gastric cancer through the EMT pathway
Source: Cancer Cell Int. 2021 Jan 11;21:44. doi: 10.1186/s12935-020-01701-1 (PMC7802183; doi:10.1186/s12935-020-01701-1)
Supplement: Supplementary file 1 — Additional file 1: Table S1 The CV of intra assay and inter assay. [file 12935_2020_1701_MOESM1_ESM.xlsx]

## Sheet: Sheet1
	circPTPN22	GAPDH
Intra assay CV, %	1.23	3.01
Inter assay CV, %	2.21	3.87
